# Supplementary material for: Neoadjuvant chemotherapy is associated with a high rate of perioperative blood transfusion at the time of interval cytoreductive surgery
Source: BMC Cancer. 2018 Oct 26;18:1041. doi: 10.1186/s12885-018-4882-8 (PMC6204018; doi:10.1186/s12885-018-4882-8)
Supplement: Supplementary file 1 — “Deidentified raw clinical data”. Raw clinical data, “Deidentified raw clinical data” includes all of the raw data used for analysis in the above study. (XLSX 17 kb) [file 12885_2018_4882_MOESM1_ESM.xlsx]

## Sheet: Data
BMI	Histology	Pre-treatment CA125	Pre-operative CA125	Normal Pre-op?	Delta CA125	Pre-operative clinical stage	Pre-op Chemo	Dose dense taxol?	Optimal Cytoreduction?	Final stage	Preoperative HgB	Peri-operative transfusion (Y/N)?	Number of units transfused	Days to progression	Days to Death	Alive/Dead
28	1	418	34	1	384	3	1	0	2	1	12.8	1	4	-1		1
25	1	328	51	0	277	3	1	0	2	1	11.2	1	2	213	735	0
29	1	58	18	1	40	3	1	1	2	1	10.3	1	2	775		1
23	1	15	15	1	0	3	1	0	2	1	10.2	0	0		367	0
25	1	2285	159	0	2126	4	1	0	2	1	10.3	1	3	0	178	0
44	1	1934	172	0	1762	3	1	0	2	1	11.4	1	2		172	0
32	1	646	415	0	231	4	1	0	2	3	9.7	1	7	431	1476	0
25	1	1225	75	0	1150	4	1	0	0	2	8.5	1	3	809	838	0
18	1	1214	23	1	1191	3	1	0	2	1	10	1	4	-1		1
20	1	1158	40	0	1118	4	1	0	2	2	11.5	1	2	0		1
36	4	241	270	0	-29	1	1	0	2	0	9	1	3	0		1
20	1	709	40	0	669	3	1	0	1	1	12.2	1	3	428	886	0
30	1	686	17	1	669	4	1	0	1	2	12.5	1	2	204	365	0
32	1	1239	65	0	1174		3	0	3	1	11.9	1	4	103	281	0
30	1	114	11	1	103	3	2	0	2	1	11	1	2	-1		1
30	1	485	56	0	429	3	1	0	2	1	8.1	1	4	195	235	0
27	1	3200	215	0	2985	4	1	0	2	2	10.4	1	4	0	30	0
33	1	30536	1489	0	29047	3	1	0	3	1	10	1	3	116	314	0
29	2	38	10	1	28	3	1	0	3	1	10.9	1	2	0	1152	0
33	1	320	10	1	310	4	3	0	2	2	12.3	0	0	185	679	0
32	1	3521	60	0	3461	3	1	0	2	1	11	1	2	231	328	0
37	1	1400	11	1	1389	3	1	0	1	1	12.2	0	0	412	1868	0
21	5	1059	79	0	980	4	1	0	3	3	11.8	0	0	206	492	0
28	1	445	19	0	426	3	3	0	2	1	8.8	1	2	337	808	0
30	1	24828	73	0	24755	4	1	0	1	2	9.4	1	4	288	490	0
21	1	155	45	0	110	3	1	0	2	1	9.6	1	6	0	924	0
29	1	13053	474	0	12579	4	1	0	2	2	11.9	1	2	300	560	0
30	4	154	140	0	14	3	1	0	2	1	12.1	1	5	90	818	0
41	1	1691	21	1	1670	3	1	0	2	1	13	1	2	146	346	0
31	1	264	76	0	188	3	1	0	1	1	10.3	1	2	163	622	0
26	1	2677	58	0	2619	3	1	0	2	1	10.2	1	3		1122	0
27	1	888	26	1	862	3	1	0	2	1	11.5	0	0	287	1623	0
23	1	2167	16	1	2151	3	1	0	0	1	9.4	0	0	1617		1
21	1	600	147	0	453	3	1	0	2	1	11.2	1	3	297	908	0
23	1	4181	99	0	4082	3	1	0	2	1	11.1	0	0	121	385	0
19	1	1660	38	0	1622	3	3	0	2	1	9.4	1	2	-1		1
23	1	2303	157	0	2146	3	1	0	3	1	9.4	1	2	0	817	1
26	1	916	41	0	875	3	1	1	2	1	9.4	1	2	0		0
29	1	132	163	0	-31	3	1	0	2	2	11.9	0	0	130	692	0
28	1	731	158	0	573	3	1	0	1	1	11	0	0	166	1251	0
23	1	1713	11	1	1702	4	1	0	1	2	10.9	1	2	623		1
30	1	11700	6190	0	5510	4	1	0	1	2	10	0	0	410		1
30	1	3429	181	0	3248	4	1	1	0	3	12.1	1	4		479	0
25	1	7973	274	0	7699	4	1	0	0	3	10.2	1	4	133	284	0
18	1	1543	1355	0	188	3	2	0	0	1	11	1	2	405	814	0
21	1	256	60	0	196	3	1	0	0	1	10.9	1	2	286	1269	0
36	2	307	240	0	67	3	1	0	1	1	10.4	1	6	1095		1
34	1	3554	83	0	3471	3	1	0	0	1	12.9	0	0	119	241	0
19	1	1780	16	1	1764	3	1	0	0	1	12.8	0	0	457		1
24	1	730.4	21.1	1	709.3	4	2	0	0	2	15.5	0	0	1136		1
22	1	319	42	0	277	3	1	0	2	1	9.4	1	2	218	1177	0
21	1	4113.3	280	0	3833.3	3	1	0	1	1	9	1	2	239	380	0
23	1	372				3	1	0	3	1	10	1	4	98	149	0
24	1	500	56	0	444	3	1	0	0	1	9.6	1	2	166	1355	0
43	1	3033	40	0	2993	3	2	0	0	1	10	1	2	372		1
38	1	3320	37	0	3283	3	1	0	1	1	10	1	2	246	933	0
27	1	666	14	1	652	3	2	0	0	1	11.2	1	2	450	1029	0
31	1	1320	33	1	1287	3	1	0	2	1	8.1	0	0	300	1060	0
49	1	857.9	3	0	854.9	3	1	1	0	1	10.9	1	2	1088		1
22	1	826	33	0	793	3	1	0	3	1	10.6	1	2	312		0
25	1	1305	282	1	1023	4	2	0	3	3	8.9	1	5	83	212	1
19	3	8280	2178	0	6102	3	1	0	0	1	10	1	3
21	1	475.5	21	1	454.5	3	3	0	1	1	8.9	1	3	356	718	0
45	1	1738	81	0	1657	4	1	0	0	2	10.3	1	2	442		1
26	1	13878	241	0	13637	3	1	0	0	1	10.5	1	6	254		1
18	1	2377	22	1	2355	3	1	0	0	1	11.5	0	0
														215.5	692
														-1	30
											Transfused	51		1617	1868
											Not transfused	15
								No visible disease	17
								<5mm disease	12
								1cm	29
								suboptimal	8

## Sheet: Legend
Age	BMI	Histology	Pre-treatment CA125	Pre-operative CA125	Normal Pre-op?	Delta CA125	Pre-operative clinical stage	Pre-operative chemotherapy regimen	Dose dense taxol?	Optimal cytoreduction?	Final stage	Preoperative HgB	Peri-operative transfusion (Y/N)?	Number of units transfused	Days to progression	Days to Death	Alive/Dead?
		1=high grade pap serous			0=no	Absolute change in CA125	3=Stage III	1=carbo/taxol	0=No	0=no visible	0=IC	Last available hemoglobin in g/dL	0=No	=Number of units issued to patient	Positive number=#days to progression		0=Dead
		2=Low grade			1=yes		4=Stage IV	2=carbo/taxol/bev	1=Yes	1=<5mm	1=IIIC		1=Yes		-1=Remission		1=Alive
		3=Mucinous						3=other		2=≤1cm	2=IVa				0=No PFS
		4=clear								3=suboptimal	3=Ivb				Blank=unknown
		5=endometrioid
		Key Clinical Questions:
		Is perioperative transfusion (Column N) associated with prolonged Overall (Column Q) or Progression Free (Column P) Survival?
		Does the number of units transfused (Column O) affect Overall (Column Q) or Progression Free (Column P) Survival?
		What is the mean pre-treatment CA125 (Column D) in women who received a blood transfusion?
		What is the mean pre-operative CA125 (Column D) in women who received a blood transfusion?
		Does a normal pre-operative CA125 (Column E) predict the need for a blood transfusion (Column N)?
		Does a normal pre-operative CA125 (Column E) associated with prolonged Overall (Column Q) or Progression Free (Column P) survival?
